# Supplementary material for: The Olive Oil Monophenolic Secoiridoid Ligstroside Aglycone Suppresses Melanoma Progression by Targeting the BRAF Signaling Pathway
Source: Molecules. 2025 Jan 1;30(1):139. doi: 10.3390/molecules30010139 (PMC11721798; doi:10.3390/molecules30010139)
Supplement: Supplementary file 1 [file molecules-30-00139-s001.zip]

Archive with 1 entries (1 files):
- molecules-3318714-supplementary.pdf
